# Supplementary material for: Systematic Analysis of Alkaline/Neutral Invertase Genes Reveals the Involvement of Smi-miR399 in Regulation of SmNINV3 and SmNINV4 in Salvia miltiorrhiza
Source: Plants (Basel). 2019 Nov 11;8(11):490. doi: 10.3390/plants8110490 (PMC6918228; doi:10.3390/plants8110490)
Supplement: Supplementary file 1 [file plants-08-00490-s001.zip › Supplementary Files/Table S1.xlsx]

## Sheet: Sheet1
Table S1. Expression levels of SmNINV genes in different organs (RPKM)
Gene	Root	Stem	Leaf	Flower
SmNINV1	3.93762	5.63505	7.97718	23.3761
SmNINV2	244.669	108.207	24.6031	95.3322
SmNINV3	10.0992	6.65149	54.9522	45.9331
SmNINV4	7.01005	7.27558	31.3111	30.5091
SmNINV5	0.727817	0.0161739	0.00199746	0.0349414
SmNINV6	0.295895	0.203842	3.12579	5.2661
SmNINV7	22.5688	9.14566	6.35065	67.1768
SmNINV8	46.3771	34.4252	21.7033	33.4891
SmNINV9	1.96845	2.66062	2.24709	5.8406
