# Supplementary material for: Systematic Analysis of Alkaline/Neutral Invertase Genes Reveals the Involvement of Smi-miR399 in Regulation of SmNINV3 and SmNINV4 in Salvia miltiorrhiza
Source: Plants (Basel). 2019 Nov 11;8(11):490. doi: 10.3390/plants8110490 (PMC6918228; doi:10.3390/plants8110490)
Supplement: Supplementary file 1 [file plants-08-00490-s001.zip › Supplementary Files/Table S2.xlsx]

## Sheet: Sheet1
Table S2. Expression levels of SmNINV genes in different root tissues (RPKM)
Gene	Root periderm	Root phloem	Root xylem
SmNINV1	6.25915	5.3888	5.51535
SmNINV2	26.7124	29.7023	52.516
SmNINV3	10.077	6.88196	10.1438
SmNINV4	6.02812	5.22624	6.44224
SmNINV5	0	0.118686	0.0391593
SmNINV6	0.114426	0.0415505	0.0822548
SmNINV7	103.782	38.3257	27.3026
SmNINV8	51.5643	47.0871	77.8319
SmNINV9	2.33184	1.44856	2.0572
