# Supplementary material for: Systematic Analysis of Alkaline/Neutral Invertase Genes Reveals the Involvement of Smi-miR399 in Regulation of SmNINV3 and SmNINV4 in Salvia miltiorrhiza
Source: Plants (Basel). 2019 Nov 11;8(11):490. doi: 10.3390/plants8110490 (PMC6918228; doi:10.3390/plants8110490)
Supplement: Supplementary file 1 [file plants-08-00490-s001.zip › Supplementary Files/Table S3.xlsx]

## Sheet: Sheet1
Table S3. Expression of SmNINVs in response to drought (RPKM)
Gene	control	drought
SmNINV1	8.01481	9.92028
SmNINV2	47.3266	76.2061
SmNINV3	23.5123	17.2647
SmNINV4	9.47491	8.16554
SmNINV5	0.142465	0.0473719
SmNINV6	2.8215	10.672
SmNINV7	75.7808	19.9637
SmNINV8	171.737	46.0577
SmNINV9	1.92237	3.21764
