# Supplementary material for: Systematic Analysis of Alkaline/Neutral Invertase Genes Reveals the Involvement of Smi-miR399 in Regulation of SmNINV3 and SmNINV4 in Salvia miltiorrhiza
Source: Plants (Basel). 2019 Nov 11;8(11):490. doi: 10.3390/plants8110490 (PMC6918228; doi:10.3390/plants8110490)
Supplement: Supplementary file 1 [file plants-08-00490-s001.zip › Supplementary Files/Table S4.xlsx]

## Sheet: Sheet1
Table S4. Expression of SmNINVs in response to salicylic acid (SA) treatment (RPKM)
Gene	control	SA-2h	SA-8h
SmNINV1	7.31556	6.41097	7.40295
SmNINV2	58.047	30.6366	44.5316
SmNINV3	6.88032	4.41137	4.20293
SmNINV4	5.04186	3.60315	4.99922
SmNINV5	1.2671	0.836689	0.998665
SmNINV6	0.750699	0.168989	0.642848
SmNINV7	35.4953	29.8699	53.3426
SmNINV8	135.853	224.47	154.5
SmNINV9	0.930993	0.273223	0.341896
