# Supplementary material for: Systematic Analysis of Alkaline/Neutral Invertase Genes Reveals the Involvement of Smi-miR399 in Regulation of SmNINV3 and SmNINV4 in Salvia miltiorrhiza
Source: Plants (Basel). 2019 Nov 11;8(11):490. doi: 10.3390/plants8110490 (PMC6918228; doi:10.3390/plants8110490)
Supplement: Supplementary file 1 [file plants-08-00490-s001.zip › Supplementary Files/Table S5.xlsx]

## Sheet: Sheet1
Table S5. Expression of SmNINVs in response to yeast extract (YE) and methyl jasmonate (MeJA) treatments (RPKM)
Gene	control	MEJA-1h	MEJA-6h	YE-1h	YE-12h
SmNINV1	5.38405	7.13503	8.27212	4.4603	4.70476
SmNINV2	17.8402	24.2989	23.104	24.3073	11.7146
SmNINV3	4.55939	4.47044	4.20771	3.88276	3.61448
SmNINV4	2.76785	2.6394	2.77024	2.36389	2.44378
SmNINV5	1.7722	1.29198	1.81134	1.89894	1.94196
SmNINV6	2.1664	0.705594	1.49473	0.788476	0.552381
SmNINV7	52.2906	62.0009	74.5126	49.0476	62.847
SmNINV8	51.6129	191.833	240.058	46.9271	42.3675
SmNINV9	0.709167	1.01467	1.51043	0.9608	0.472311
