# Supplementary material for: Systematic Analysis of Alkaline/Neutral Invertase Genes Reveals the Involvement of Smi-miR399 in Regulation of SmNINV3 and SmNINV4 in Salvia miltiorrhiza
Source: Plants (Basel). 2019 Nov 11;8(11):490. doi: 10.3390/plants8110490 (PMC6918228; doi:10.3390/plants8110490)
Supplement: Supplementary file 1 [file plants-08-00490-s001.zip › Supplementary Files/Table S6.xlsx]

## Sheet: Sheet1
Table S6. Primers used for qRT-PCR
Gene name	Primer sequence (5'-3')
SmNINV1	Forward: CGTCAATGTGAAGCCTCCGC
	Reverse: TTCCCCACCTCACCGCAAAT
SmNINV2	Forward: TGGGAAAATCACGGGCGACT
	Reverse: ACCCGTCGGTTAAGCACAGA
SmNINV3	Forward: CAACGATGGTGCTTGCCAGT
	Reverse: AGTTGCATCTGCTGAGCCCT
SmNINV4	Forward: ACGCTGGAACAGTCACACGA
	Reverse: TTGGGGTCGCAGCCAGTTAT
SmNINV5	Forward: GTCCGCGACGTTTCGACTAC
	Reverse: CGTTGGAACTGCTGGGGAAC
SmNINV6	Forward: CCACACCCCATGATAGCCGA
	Reverse: AATGGTGCCCACAGGCTGA
SmNINV7	Forward: CGTGAGCACTCCCAGATCGT
	Reverse: CTGCTCGCGGAAGTGGACTA
SmNINV8	Forward: CGGGGAGCCGGATATCGTAA
	Reverse: GTGTCCGTCTTGCGAACAGG
SmNINV9	Forward: GCCCGGTTTCATGTGGATGG
	Reverse: CCGACTGGTTGGCCTCTGAA
SmUBQ10	Forward: AGATGGGCGGACACTTGCTGATTA
	Reverse: ACTCTCCACCTCCAAAGTGATGGT
miR399a	Forward: TGCCAAAGGAGAATTGCCCTG
miR399b	Forward: TGCCAAAGGAGAGTTGCCCTC
miR399c	Forward: TGCCAAAGGAGATTTGCCCCG
miR399d	Forward: TGCCAAAGGAGAGTTGCCCTG
miR399e	Forward: TGCCAAAGAAGAATTGCCCTG
