# Supplementary material for: Systematic Analysis of Alkaline/Neutral Invertase Genes Reveals the Involvement of Smi-miR399 in Regulation of SmNINV3 and SmNINV4 in Salvia miltiorrhiza
Source: Plants (Basel). 2019 Nov 11;8(11):490. doi: 10.3390/plants8110490 (PMC6918228; doi:10.3390/plants8110490)
Supplement: Supplementary file 1 [file plants-08-00490-s001.zip › Supplementary Files/Table S7.xlsx]

## Sheet: Sheet1
Table S7. Primers used for 5’ RLM-RACE
Gene	Gene-specific nesting primer (5'-3')	Gene-specific nested primer (5'-3')
SmNINV3	TTCTGGGAACTCTTCGGACC	CTGATGGCACACGAGAAGGC
SmNINV4	CTTCTGGGAACTCTTCGGGC	CTGATGGCACACGAGAAGGC
SmPHO2	CGAGCCCGGCATCCACATCGC	TCCACTTTCCCGAGCCACGGTCC
